# Supplementary material for: Computational Identification and Systematic Classification of Novel Cytochrome P450 Genes in Salvia miltiorrhiza
Source: PLoS One. 2014 Dec 10;9(12):e115149. doi: 10.1371/journal.pone.0115149 (PMC4262458; doi:10.1371/journal.pone.0115149)
Supplement: S5 Table — Correlation analyses of tissue expression profiles obtained from RNA-Seq and qPCR experiments. (XLS) [file pone.0115149.s005.xls]

## Sheet: Correlation of RNA-seq and qPCR
Table S5 Correlation analyses of tissue expression profiles obtained from RNA-Seq and qPCR experiments.
Gene Name	Transcript ID	RNA-seq			qPCR						Pearson correlation coefficients
		Log(Expression level)#			Average of Normliazed Expression levels*			STDEV of Normalized Expression Levels
		Flower	Leaf	Root	Flower	Leaf	Root	Flower	Leaf	Root
SmCYP81B61	comp60620_c0_seq1	-1.61248	-1.31635	2.92884	-1.0891	-0.913222	2.00232	0.943035	1.0732	0.658123	0.999971
SmCYP82V2	comp62705_c0_seq1	-0.976576	0.212007	0.76457	-0.868476	0.850602	0.0178743	0.551468	0.135698	0.607477	0.681243
SmCYP74A1	comp61751_c0_seq1	-1.33588	-1.1823	2.51818	-2.07799	-0.977472	3.05546	0.442732	1.30217	0.415659	0.985613
SmCYP92A73	comp64517_c1_seq1	-0.404474	-0.320598	0.725072	-0.595939	-0.887367	1.48331	0.754957	1.31228	1.75488	0.983908
SmCYP736A122	comp66422_c0_seq7	-0.967841	-0.0946418	1.06248	-0.00233087	0.309661	-0.30733	0.57311	1.09565	1.45236	-0.562676
SmCYP716D25	comp63610_c0_seq3	-0.471179	-0.194816	0.665995	-0.370748	-0.040391	0.411139	0.373351	0.90314	0.690647	0.980222
SmCYP704A99	comp66595_c0_seq4	-1.36941	-0.714776	2.08419	-0.458671	-1.33311	1.79178	1.08373	0.244059	0.989641	0.898684
SmCYP78A114	comp67280_c1_seq1	-1.2219	-0.0111927	1.23309	-0.455464	-0.404344	0.859807	0.862248	0.326049	0.430847	0.886353
SmCYP94C54	comp68658_c1_seq1	-1.16873	-2.71573	3.88446	-1.04162	-3.00438	4.046	0.924587	0.826938	0.563317	0.998892
SmCYP76AK2	comp66424_c1_seq1	-0.595272	0.0221815	0.57309	-0.486407	-0.230124	0.716532	0.939425	0.391271	1.25317	0.938398
SmCYP71D374	comp67839_c1_seq2	-2.89751	1.05102	1.84649	-1.3455	-0.668608	2.0141	0.504692	1.45152	0.275086	0.765905
SmCYP94B50	comp69093_c0_seq1	-0.0198179	-0.309326	0.329144	-1.16917	-1.44683	2.61599	0.669175	1.30473	1.19322	0.917644
SmCYP728D17	comp69255_c0_seq3	-1.06291	-0.079891	1.1428	-0.624323	-0.222383	0.846706	0.156554	0.300114	0.230926	0.981349
SmCYP72A328	comp69457_c0_seq1	-0.987422	0.511774	0.475648	-1.50196	1.04031	0.46165	0.448814	0.971196	0.305904	0.980511
SmCYP711A44	comp69600_c1_seq5	-1.48151	-0.0512419	1.53275	-0.310165	-0.705775	1.01594	1.56995	1.02402	0.148009	0.754891
SmCYP72A329	comp69666_c0_seq5	-2.35014	-0.0757245	2.42586	-2.43497	-1.70873	4.1437	3.01676	3.20393	2.11055	0.922882
SmCYP79D40	comp69846_c1_seq1	-0.894807	-1.06997	1.96477	-1.04833	-0.0348753	1.0832	0.624488	1.23417	0.781613	0.854248
SmCYP84A60	comp70719_c0_seq1	-1.18717	0.285087	0.90208	-0.798085	-0.536127	1.33421	0.22596	0.84105	0.328858	0.800414
SmCYP76AH1	comp68239_c0_seq1	-2.18109	-0.560483	2.74158	-1.59474	-0.595569	2.19031	2.17989	1.2291	0.303045	0.997455
#Expression level is expressed as FPKM. The log transformation uses 2 as the base.
*Normalized expression level is calculated as Ct[ACT]-Ct[X]. Here 'Ct' stands for cycle number; 'ACT' stands for Actin gene; 'X' stands for CYP450 genes tested in this study.
