# Supplementary material for: Computational Identification and Systematic Classification of Novel Cytochrome P450 Genes in Salvia miltiorrhiza
Source: PLoS One. 2014 Dec 10;9(12):e115149. doi: 10.1371/journal.pone.0115149 (PMC4262458; doi:10.1371/journal.pone.0115149)
Supplement: S6 Table — Correlation analyses of expression profiles for the antisense transcripts and their sense CYP450 genes. (XLS) [file pone.0115149.s006.xls]

## Sheet: Table SX
Table S6 Correlation analyses of expression profiles for the antisense transcripts and their sense CYP450 genes.
CYP450 genes name	Antisense transcripts id	CYP450 genes expression level (FPKM)			Antisense transcripts expression level (FPKM)			Pearson correlation
		Flower	Root	Leaf	Flower	Root	Leaf
SmCYP706C35	comp84591_c0_seq1	47.22	15.47	14.49	0	0	0.8	-0.522617
SmCYP716C12	comp89310_c0_seq1	12.97	481.85	19.08	0.67	0	0	-0.509804
SmCYP71A58	comp75737_c0_seq1	5.15	1.13	16.29	0.82	0	0.26	0.0506218
SmCYP71A58	comp75823_c0_seq1	5.15	1.13	16.29	0	0	0.42	0.966695
SmCYP71AT91	comp87857_c0_seq1	3.01	5.18	38.93	0	0	0.35	0.998548
SmCYP71AT93	comp71729_c0_seq1	2.21	29.94	0.21	6.05	0.42	0.06	-0.398403
SmCYP71AU53	comp65096_c0_seq1	2.05	4.06	1.27	0.43	0	0.57	-0.999335
SmCYP71D410	comp90300_c0_seq1	15.27	0.1	121.12	0	0	0.49	0.99336
SmCYP72A328	comp75325_c0_seq1	5.43	19.85	15.85	2.3	0	0	-0.963235
SmCYP736A123	comp75928_c0_seq1	5.31	0.17	14.37	2.81	0	0.26	-0.0741632
SmCYP76A35	comp39740_c0_seq1	30.12	1.58	55.22	0.28	3.36	0.22	-0.891621
SmCYP76A36	comp31829_c0_seq1	6.2	29.59	1.67	0.21	1.14	0.85	0.629958
SmCYP76G16	comp77785_c0_seq1	69.74	143.84	109.61	0.05	0.05	0.98	0.0439017
SmCYP76G16	comp78209_c0_seq1	69.74	143.84	109.61	0.23	0.17	1.1	-0.0137548
SmCYP77A28	comp77701_c0_seq1	71.82	0	105.69	0	0	0.3	0.746499
SmCYP77A28	comp87124_c0_seq1	71.82	0	105.69	0	0	0.56	0.746499
SmCYP77A28	comp6501_c0_seq1	71.82	0	105.69	0.14	0	0.32	0.962029
SmCYP81B61	comp50387_c0_seq1	1.12	34.58	1.42	0.16	2.01	0.15	0.999922
SmCYP81B62	comp83377_c0_seq1	6.12	0	36.94	0	0	0.74	0.987984
SmCYP81C16	comp42129_c1_seq1	7.36	14.36	0.64	0	0	0.36	-0.860074
SmCYP81Q40	comp80275_c0_seq1	0.72	11.39	0.03	0	0.91	0.09	0.989641
SmCYP81Q40	comp80795_c0_seq1	0.72	11.39	0.03	0	0.71	0.4	0.795569
SmCYP81Q41	comp83081_c0_seq1	5.81	8.21	28.13	0.69	0.58	0.14	-0.995768
SmCYP81Q42	comp93635_c0_seq1	2.2	0.11	11.52	0	0	0.28	0.985093
SmCYP81Q43	comp90391_c0_seq1	2.15	21.65	33.73	0	0	0.6	0.790954
SmCYP81Q43	comp94178_c0_seq1	2.15	21.65	33.73	0	0	0.33	0.790954
SmCYP81Q43	comp85318_c0_seq1	2.15	21.65	33.73	0	0	0.63	0.790954
SmCYP82V2	comp79378_c0_seq1	3.79	16.8	8.92	0.17	0.57	0.33	0.999979
SmCYP89A115	comp86279_c0_seq1	20.95	11.73	29.1	0.15	0.08	0.35	0.953339
SmCYP89A115	comp87914_c0_seq1	20.95	11.73	29.1	0	0	0.32	0.847707
SmCYP89A115	comp98867_c0_seq1	20.95	11.73	29.1	0	0	0.28	0.847707
SmCYP94A49	comp71304_c0_seq1	23.34	0.04	18.6	10.49	0.15	1.34	0.732938
SmCYP94C54	comp28945_c0_seq1	8.15	358.8	2.88	6.19	0.89	0	-0.368426
SmCYP94D47	comp55466_c0_seq1	12.05	38.9	52.18	0	0	2.18	0.754171
SmCYP96A85	comp73652_c0_seq1	104	22.2	29.18	0.53	0	0.1	0.994857
SmCYP98A77	comp78405_c0_seq1	24.58	163.43	29.06	0	1.8	0.29	0.992542
